# Supplementary material for: Estimating infant age from skull X-ray images using deep learning
Source: Sci Rep. 2024 Jul 18;14:16600. doi: 10.1038/s41598-024-64489-4 (PMC11258236; doi:10.1038/s41598-024-64489-4)
Supplement: Supplementary file 1 — Supplementary Information. [file 41598_2024_64489_MOESM1_ESM.csv]

	view	sex	age	age_30
0	1	M	216	7
1	1	M	216	7
2	1	F	288	9
3	1	F	288	9
4	1	M	216	7
5	1	M	216	7
6	1	F	262	8
7	1	F	360	11
8	1	F	360	11
9	1	F	263	8
10	1	F	263	8
11	1	F	222	7
12	1	F	222	7
13	1	F	343	11
14	1	F	343	11
15	1	F	241	8
16	1	F	241	8
17	1	F	125	4
18	1	F	125	4
19	1	M	365	11
20	1	M	365	11
21	1	F	185	6
22	1	F	185	6
23	1	M	251	8
24	1	M	251	8
25	1	M	317	10
26	1	M	317	10
27	1	M	168	5
28	1	M	168	5
29	1	M	77	2
30	1	M	179	5
31	1	M	179	5
32	1	F	188	6
33	1	F	188	6
34	1	F	204	6
35	1	F	204	6
36	1	M	199	6
37	1	M	199	6
38	1	M	315	10
39	1	M	315	10
40	1	M	161	5
41	1	M	161	5
42	1	F	37	1
43	1	F	37	1
44	1	F	335	11
45	1	M	194	6
46	1	M	194	6
47	1	M	255	8
48	1	M	255	8
49	1	F	357	11
50	1	F	357	11
51	1	F	288	9
52	1	F	288	9
53	1	M	156	5
54	1	M	156	5
55	1	M	180	5
56	1	M	180	5
57	1	F	164	5
58	1	F	164	5
59	1	M	0	0
60	1	F	195	6
61	1	F	195	6
62	1	F	220	7
63	1	F	220	7
64	1	F	0	0
65	1	F	0	0
66	1	F	221	7
67	1	F	221	7
68	1	M	238	7
69	1	M	238	7
70	1	M	136	4
71	1	M	136	4
72	1	M	157	5
73	1	M	157	5
74	1	M	209	6
75	1	M	209	6
76	1	M	287	9
77	1	M	287	9
78	1	F	177	5
79	1	F	177	5
80	1	F	232	7
81	1	F	232	7
82	1	F	170	5
83	1	F	170	5
84	1	F	333	11
85	1	F	333	11
86	1	F	121	4
87	1	F	121	4
88	1	M	21	0
89	1	M	21	0
90	1	M	86	2
91	1	M	86	2
92	1	M	45	1
93	1	M	45	1
94	1	M	168	5
95	1	M	168	5
96	1	F	194	6
97	1	F	194	6
98	1	M	17	0
99	1	M	17	0
100	1	F	147	4
101	1	F	147	4
102	1	F	172	5
103	1	F	21	0
104	1	F	21	0
105	1	F	229	7
106	1	F	229	7
107	1	F	61	2
108	1	F	61	2
109	1	F	291	9
110	1	F	291	9
111	1	M	211	7
112	1	M	211	7
113	1	F	171	5
114	1	F	171	5
115	1	F	114	3
116	1	F	114	3
117	1	F	173	5
118	1	F	173	5
119	1	M	170	5
120	1	M	170	5
121	1	M	252	8
122	1	M	252	8
123	1	M	232	7
124	1	F	361	11
125	1	F	361	11
126	1	F	159	5
127	1	F	159	5
128	1	M	347	11
129	1	M	347	11
130	1	F	231	7
131	1	F	231	7
132	1	M	256	8
133	1	M	256	8
134	1	M	171	5
135	1	M	171	5
136	1	M	176	5
137	1	M	176	5
138	1	F	299	9
139	1	F	299	9
140	1	F	123	4
141	1	F	123	4
142	1	F	315	10
143	1	F	315	10
144	1	M	349	11
145	1	M	349	11
146	1	M	296	9
147	1	M	296	9
148	1	F	90	2
149	1	F	212	7
150	1	F	212	7
151	1	M	154	5
152	1	M	154	5
153	1	F	259	8
154	1	F	259	8
155	1	F	311	10
156	1	F	154	5
157	1	F	154	5
158	1	M	93	3
159	1	M	93	3
160	1	F	129	4
161	1	F	129	4
162	1	M	153	5
163	1	M	340	11
164	1	M	340	11
165	1	M	194	6
166	1	M	194	6
167	1	F	309	10
168	1	F	309	10
169	1	M	322	10
170	1	M	322	10
171	1	F	218	7
172	1	F	218	7
173	1	M	344	11
174	1	M	344	11
175	1	F	50	1
176	1	F	50	1
177	1	F	220	7
178	1	F	220	7
179	1	F	64	2
180	1	F	64	2
181	1	F	214	7
182	1	F	214	7
183	1	F	276	9
184	1	F	276	9
185	1	F	280	9
186	1	F	280	9
187	1	F	21	0
188	1	F	21	0
189	1	M	87	2
190	1	M	87	2
191	1	F	92	3
192	1	F	92	3
193	1	F	188	6
194	1	F	188	6
195	1	F	330	10
196	1	F	330	10
197	1	F	269	8
198	1	F	269	8
199	1	M	291	9
200	1	F	15	0
201	1	M	70	2
202	1	M	70	2
203	1	M	202	6
204	1	M	202	6
205	1	F	114	3
206	1	F	114	3
207	1	F	345	11
208	1	F	345	11
209	1	M	113	3
210	1	M	113	3
211	1	M	197	6
212	1	M	197	6
213	1	M	141	4
214	1	M	141	4
215	1	F	60	1
216	1	F	60	1
217	1	F	301	10
218	1	F	301	10
219	1	F	204	6
220	1	F	204	6
221	1	M	260	8
222	1	M	260	8
223	1	F	273	9
224	1	F	273	9
225	1	F	198	6
226	1	F	198	6
227	1	F	222	7
228	1	F	222	7
229	1	M	140	4
230	1	M	140	4
231	1	F	82	2
232	1	F	82	2
233	1	M	260	8
234	1	M	260	8
235	1	M	329	10
236	1	M	329	10
237	1	F	181	6
238	1	F	181	6
239	1	F	102	3
240	1	F	102	3
241	1	M	131	4
242	1	M	131	4
243	1	M	342	11
244	1	M	342	11
245	1	M	109	3
246	1	M	109	3
247	1	M	101	3
248	1	M	101	3
249	1	F	172	5
250	1	F	172	5
251	1	M	276	9
252	1	M	276	9
253	1	F	257	8
254	1	F	257	8
255	1	F	261	8
256	1	F	261	8
257	1	F	266	8
258	1	F	266	8
259	1	M	49	1
260	1	M	49	1
261	1	F	218	7
262	1	F	218	7
263	1	F	239	7
264	1	F	239	7
265	1	F	15	0
266	1	F	15	0
267	1	F	160	5
268	1	F	160	5
269	1	M	77	2
270	1	M	77	2
271	1	M	72	2
272	1	F	42	1
273	1	F	42	1
274	1	M	121	4
275	1	M	121	4
276	1	M	288	9
277	1	M	288	9
278	1	F	194	6
279	1	F	194	6
280	1	M	194	6
281	1	M	194	6
282	1	M	97	3
283	1	M	97	3
284	1	F	361	11
285	1	F	361	11
286	1	M	138	4
287	1	M	138	4
288	1	F	10	0
289	1	F	10	0
290	1	F	191	6
291	1	F	191	6
292	1	M	90	2
293	1	M	90	2
294	1	F	298	9
295	1	F	298	9
296	1	M	311	10
297	1	M	311	10
298	1	M	78	2
299	1	M	78	2
300	1	F	142	4
301	1	F	142	4
302	1	F	343	11
303	1	F	343	11
304	1	M	243	8
305	1	M	243	8
306	1	M	28	0
307	1	M	28	0
308	1	M	342	11
309	1	M	342	11
310	1	M	112	3
311	1	M	112	3
312	1	F	30	0
313	1	F	30	0
314	1	F	100	3
315	1	F	100	3
316	1	F	170	5
317	1	F	170	5
318	1	F	0	0
319	1	F	0	0
320	1	F	248	8
321	1	F	248	8
322	1	F	126	4
323	1	F	126	4
324	1	M	333	11
325	1	M	333	11
326	1	M	2	0
327	1	M	2	0
328	1	M	107	3
329	1	M	107	3
330	1	M	42	1
331	1	M	42	1
332	1	M	222	7
333	1	M	222	7
334	1	M	233	7
335	1	M	233	7
336	1	F	284	9
337	1	F	284	9
338	1	M	157	5
339	1	M	157	5
340	1	M	183	6
341	1	M	183	6
342	1	F	217	7
343	1	F	217	7
344	1	F	346	11
345	1	F	346	11
346	1	M	80	2
347	1	M	80	2
348	1	M	59	1
349	1	M	59	1
350	1	M	133	4
351	1	M	133	4
352	1	F	347	11
353	1	F	347	11
354	1	M	224	7
355	1	M	224	7
356	1	F	213	7
357	1	F	213	7
358	1	M	177	5
359	1	M	177	5
360	1	M	319	10
361	1	M	319	10
362	1	F	178	5
363	1	F	178	5
364	1	F	92	3
365	1	F	92	3
366	1	F	47	1
367	1	F	47	1
368	1	F	303	10
369	1	F	303	10
370	1	F	118	3
371	1	F	118	3
372	1	F	118	3
373	1	F	118	3
374	1	M	54	1
375	1	M	54	1
376	1	M	202	6
377	1	M	202	6
378	1	F	225	7
379	1	F	225	7
380	1	F	306	10
381	1	F	306	10
382	1	M	271	9
383	1	M	271	9
384	1	M	0	0
385	1	M	329	10
386	1	F	151	5
387	1	F	151	5
388	1	F	202	6
389	1	F	202	6
390	1	M	172	5
391	1	M	172	5
392	1	F	32	1
393	1	F	32	1
394	1	F	228	7
395	1	F	228	7
396	1	M	110	3
397	1	M	110	3
398	1	F	266	8
399	1	F	266	8
400	1	F	299	9
401	1	F	299	9
402	1	F	269	8
403	1	F	269	8
404	1	F	306	10
405	1	F	306	10
406	1	F	225	7
407	1	F	225	7
408	1	M	211	7
409	1	M	211	7
410	1	M	173	5
411	1	M	173	5
412	1	F	232	7
413	1	F	232	7
414	1	F	71	2
415	1	F	71	2
416	1	F	291	9
417	1	M	98	3
418	1	M	98	3
419	1	F	196	6
420	1	F	196	6
421	1	M	142	4
422	1	M	142	4
423	1	M	169	5
424	1	M	169	5
425	1	M	71	2
426	1	M	71	2
427	1	M	203	6
428	1	M	203	6
429	1	F	249	8
430	1	F	249	8
431	1	M	333	11
432	1	M	333	11
433	1	M	273	9
434	1	M	273	9
435	1	F	185	6
436	1	F	185	6
437	1	F	190	6
438	1	F	190	6
439	1	M	308	10
440	1	M	308	10
441	1	M	174	5
442	1	M	174	5
443	1	M	66	2
444	1	M	66	2
445	1	M	131	4
446	1	M	190	6
447	1	M	190	6
448	1	M	141	4
449	1	F	252	8
450	1	F	252	8
451	1	M	32	1
452	1	M	32	1
453	1	F	294	9
454	1	F	294	9
455	1	M	167	5
456	1	M	167	5
457	1	M	253	8
458	1	M	253	8
459	1	M	252	8
460	1	M	341	11
461	1	M	341	11
462	1	M	123	4
463	1	M	123	4
464	1	F	216	7
465	1	F	216	7
466	1	M	104	3
467	1	M	104	3
468	1	M	150	4
469	1	M	150	4
470	1	F	211	7
471	1	F	211	7
472	1	F	257	8
473	1	F	257	8
474	1	M	178	5
475	1	M	178	5
476	1	F	121	4
477	1	F	121	4
478	1	F	197	6
479	1	F	197	6
480	1	M	239	7
481	1	M	239	7
482	1	F	220	7
483	1	F	220	7
484	1	F	107	3
485	1	F	107	3
486	1	M	277	9
487	1	M	277	9
488	1	F	64	2
489	1	F	64	2
490	1	M	289	9
491	1	M	289	9
492	1	F	167	5
493	1	F	167	5
494	1	M	123	4
495	1	M	123	4
496	1	M	196	6
497	1	M	196	6
498	1	M	201	6
499	1	M	201	6
500	1	M	186	6
501	1	M	186	6
502	1	M	177	5
503	1	M	318	10
504	1	M	318	10
505	1	F	188	6
506	1	F	188	6
507	1	F	343	11
508	1	F	343	11
509	1	F	175	5
510	1	F	175	5
511	1	M	219	7
512	1	M	219	7
513	1	M	187	6
514	1	M	187	6
515	1	M	159	5
516	1	M	159	5
517	1	M	150	4
518	1	M	150	4
519	1	F	278	9
520	1	F	224	7
521	1	F	224	7
522	1	F	218	7
523	1	F	218	7
524	1	F	307	10
525	1	F	307	10
526	1	F	216	7
527	1	F	216	7
528	1	F	255	8
529	1	F	255	8
530	1	F	267	8
531	1	F	267	8
532	1	F	224	7
533	1	F	224	7
534	1	M	308	10
535	1	M	308	10
536	1	M	305	10
537	1	M	305	10
538	1	M	180	5
539	1	M	180	5
540	1	F	363	11
541	1	F	363	11
542	1	F	189	6
543	1	F	189	6
544	1	F	254	8
545	1	F	254	8
546	1	F	196	6
547	1	F	196	6
548	1	F	207	6
549	1	F	207	6
550	1	M	351	11
551	1	M	351	11
552	1	F	202	6
553	1	F	202	6
554	1	M	172	5
555	1	M	172	5
556	1	F	182	6
557	1	F	182	6
558	1	F	197	6
559	1	F	197	6
560	1	F	232	7
561	1	F	232	7
562	1	F	221	7
563	1	F	221	7
564	1	F	267	8
565	1	F	267	8
566	1	M	282	9
567	1	M	282	9
568	1	F	237	7
569	1	F	237	7
570	1	F	256	8
571	1	F	256	8
572	1	M	224	7
573	1	M	224	7
574	1	F	230	7
575	1	M	309	10
576	1	M	309	10
577	1	M	271	9
578	1	M	271	9
579	1	F	274	9
580	1	F	274	9
581	1	F	254	8
582	1	F	254	8
583	1	M	275	9
584	1	M	275	9
585	1	M	358	11
586	1	M	358	11
587	1	F	333	11
588	1	F	333	11
589	1	F	90	2
590	1	M	360	11
591	1	M	360	11
592	1	F	290	9
593	1	F	290	9
594	1	M	352	11
595	1	M	352	11
596	1	F	315	10
597	1	F	315	10
598	1	F	299	9
599	1	F	299	9
600	1	F	218	7
601	1	F	218	7
602	1	M	360	11
603	1	M	360	11
604	1	F	216	7
605	1	F	216	7
606	1	F	143	4
607	1	F	143	4
608	1	F	111	3
609	1	F	111	3
610	1	M	349	11
611	1	M	349	11
612	1	M	174	5
613	1	M	174	5
614	1	F	225	7
615	1	F	225	7
616	1	M	204	6
617	1	M	204	6
618	1	M	245	8
619	1	M	245	8
620	1	M	81	2
621	1	M	81	2
622	1	M	107	3
623	1	M	107	3
624	1	M	101	3
625	1	M	101	3
626	1	M	205	6
627	1	M	226	7
628	1	M	226	7
629	1	F	270	8
630	1	M	124	4
631	1	M	124	4
632	1	F	185	6
633	1	F	185	6
634	1	F	358	11
635	1	F	358	11
636	1	M	200	6
637	1	M	200	6
638	1	M	261	8
639	1	M	261	8
640	1	F	150	4
641	1	F	150	4
642	1	M	109	3
643	1	F	293	9
644	1	F	293	9
645	1	F	155	5
646	1	F	155	5
647	1	M	233	7
648	1	M	233	7
649	1	M	106	3
650	1	M	106	3
651	1	F	325	10
652	1	F	325	10
653	1	M	2	0
654	1	M	257	8
655	1	F	163	5
656	1	M	232	7
657	1	M	232	7
658	1	F	323	10
659	1	F	323	10
660	1	M	55	1
661	1	M	55	1
662	1	F	95	3
663	1	F	95	3
664	1	F	117	3
665	1	F	117	3
666	1	M	105	3
667	1	M	105	3
668	1	M	6	0
669	1	M	21	0
670	1	M	110	3
671	1	M	110	3
672	1	F	223	7
673	1	F	223	7
674	1	F	74	2
675	1	F	74	2
676	1	M	21	0
677	1	M	181	6
678	1	M	181	6
679	1	M	134	4
680	1	M	151	5
681	1	M	151	5
682	1	M	313	10
683	1	M	313	10
684	1	M	236	7
685	1	M	236	7
686	1	M	174	5
687	1	M	174	5
688	1	F	135	4
689	1	F	135	4
690	1	F	85	2
691	1	F	85	2
692	1	F	198	6
693	1	F	198	6
694	1	F	141	4
695	1	F	141	4
696	1	F	319	10
697	1	F	319	10
698	1	F	53	1
699	1	F	356	11
700	1	F	356	11
701	1	F	141	4
702	1	F	57	1
703	1	F	57	1
704	1	F	272	9
705	1	F	272	9
706	1	F	179	5
707	1	F	179	5
708	1	F	48	1
709	1	F	48	1
710	1	F	77	2
711	1	F	77	2
712	1	M	26	0
713	1	F	298	9
714	1	F	298	9
715	1	M	71	2
716	1	M	144	4
717	1	M	144	4
718	1	M	103	3
719	1	M	103	3
720	1	F	350	11
721	1	F	350	11
722	1	M	164	5
723	1	M	164	5
724	1	F	269	8
725	1	F	269	8
726	1	F	85	2
727	1	F	85	2
728	1	F	27	0
729	1	F	27	0
730	1	F	156	5
731	1	F	156	5
732	1	M	283	9
733	1	M	283	9
734	1	F	210	6
735	1	F	210	6
736	1	M	138	4
737	1	M	138	4
738	1	M	321	10
739	1	M	321	10
740	1	M	147	4
741	1	M	147	4
742	1	F	124	4
743	1	F	124	4
744	1	F	176	5
745	1	F	176	5
746	1	M	68	2
747	1	M	68	2
748	1	M	2	0
749	1	M	2	0
750	1	F	185	6
751	1	F	185	6
752	1	F	227	7
753	1	F	227	7
754	1	F	147	4
755	1	F	199	6
756	1	F	199	6
757	1	F	244	8
758	1	F	244	8
759	1	F	185	6
760	1	F	185	6
761	1	F	33	1
762	1	F	33	1
763	1	M	68	2
764	1	M	68	2
765	1	F	272	9
766	1	F	272	9
767	1	F	311	10
768	1	F	311	10
769	1	M	164	5
770	1	M	164	5
771	1	F	132	4
772	1	F	132	4
773	1	F	334	11
774	1	M	219	7
775	1	M	219	7
776	1	M	203	6
777	1	M	203	6
778	1	M	47	1
779	1	M	47	1
780	1	M	302	10
781	1	M	302	10
782	1	M	181	6
783	1	M	181	6
784	1	M	66	2
785	1	M	201	6
786	1	F	261	8
787	1	F	261	8
788	1	M	280	9
789	1	M	280	9
790	1	F	128	4
791	1	F	212	7
792	1	F	228	7
793	1	F	228	7
794	1	F	173	5
795	1	F	173	5
796	1	F	175	5
797	1	F	175	5
798	1	M	359	11
799	1	M	359	11
800	1	F	191	6
801	1	F	191	6
802	1	F	178	5
803	1	F	178	5
804	1	M	159	5
805	1	M	159	5
806	1	F	48	1
807	1	M	100	3
808	1	M	100	3
809	1	F	81	2
810	1	F	81	2
811	1	F	211	7
812	1	F	211	7
813	1	F	224	7
814	1	F	224	7
815	1	F	302	10
816	1	F	302	10
817	1	F	263	8
818	1	F	263	8
819	1	F	320	10
820	1	F	320	10
821	1	M	144	4
822	1	M	144	4
823	1	M	190	6
824	1	M	190	6
825	1	F	106	3
826	1	F	106	3
827	1	F	225	7
828	1	F	225	7
829	1	M	256	8
830	1	F	259	8
831	1	F	259	8
832	1	F	219	7
833	1	F	219	7
834	1	F	215	7
835	1	F	215	7
836	1	F	326	10
837	1	F	326	10
838	1	M	216	7
839	1	M	216	7
840	1	M	241	8
841	1	M	241	8
842	1	M	213	7
843	1	M	213	7
844	1	M	187	6
845	1	M	187	6
846	1	F	141	4
847	1	F	141	4
848	1	M	346	11
849	1	M	346	11
850	1	M	169	5
851	1	M	169	5
852	1	F	158	5
853	1	F	158	5
854	1	F	303	10
855	1	F	303	10
856	1	F	205	6
857	1	F	205	6
858	1	M	298	9
859	1	M	298	9
860	1	F	241	8
861	1	M	305	10
862	1	M	305	10
863	1	F	168	5
864	1	F	168	5
865	1	F	278	9
866	1	F	278	9
867	1	F	239	7
868	1	F	179	5
869	1	F	179	5
870	1	F	268	8
871	1	F	239	7
872	1	F	268	8
873	1	F	321	10
874	1	M	167	5
875	1	M	167	5
876	1	M	289	9
877	1	M	289	9
878	1	F	347	11
879	1	F	347	11
880	1	F	306	10
881	1	F	306	10
882	1	M	320	10
883	1	M	261	8
884	1	M	167	5
885	1	M	167	5
886	1	F	309	10
887	1	F	309	10
888	1	F	217	7
889	1	F	217	7
890	1	F	284	9
891	1	F	284	9
892	1	M	234	7
893	1	M	234	7
894	1	F	125	4
895	1	F	125	4
896	1	F	244	8
897	1	F	244	8
898	1	F	258	8
899	1	F	258	8
900	1	F	100	3
901	1	F	100	3
902	1	M	256	8
903	1	M	256	8
904	1	F	172	5
905	1	F	172	5
906	1	F	136	4
907	1	F	251	8
908	1	F	364	11
909	1	F	364	11
910	1	F	320	10
911	1	F	320	10
912	1	M	151	5
913	1	M	151	5
914	1	F	248	8
915	1	F	248	8
916	1	M	237	7
917	1	F	175	5
918	1	F	175	5
919	1	M	325	10
920	1	M	325	10
921	1	F	124	4
922	1	F	124	4
923	1	M	167	5
924	1	M	167	5
925	1	M	224	7
926	1	M	224	7
927	1	F	172	5
928	1	M	182	6
929	1	M	182	6
930	1	M	283	9
931	1	M	283	9
932	1	M	140	4
933	1	M	140	4
934	1	F	142	4
935	1	F	142	4
936	1	F	185	6
937	1	M	259	8
938	1	M	259	8
939	1	M	7	0
940	1	M	32	1
941	1	M	32	1
942	1	M	82	2
943	1	M	82	2
944	1	M	87	2
945	1	M	87	2
946	1	F	98	3
947	1	F	98	3
948	1	M	333	11
949	1	M	306	10
950	1	F	229	7
951	1	F	229	7
952	1	F	289	9
953	1	F	289	9
954	1	M	210	6
955	1	M	210	6
956	1	M	285	9
957	1	M	285	9
958	1	M	170	5
959	1	M	170	5
960	1	F	169	5
961	1	F	169	5
962	1	M	355	11
963	1	M	355	11
964	1	F	326	10
965	1	F	326	10
966	1	M	331	11
967	1	M	331	11
968	1	F	182	6
969	1	F	182	6
970	1	F	352	11
971	1	F	352	11
972	1	M	352	11
973	1	M	352	11
974	1	M	313	10
975	1	M	313	10
976	1	F	354	11
977	1	F	354	11
978	1	F	335	11
979	1	F	335	11
980	1	M	320	10
981	1	M	320	10
982	1	F	264	8
983	1	F	271	9
984	1	F	264	8
985	1	F	271	9
986	1	M	321	10
987	1	M	321	10
988	1	F	352	11
989	1	F	352	11
990	1	M	307	10
991	1	M	307	10
992	1	F	209	6
993	1	F	209	6
994	1	F	196	6
995	1	F	196	6
996	1	F	332	11
997	1	F	332	11
998	1	M	233	7
999	1	M	233	7
1000	1	F	322	10
1001	1	F	322	10
1002	1	M	278	9
1003	1	M	278	9
1004	1	M	272	9
1005	1	M	272	9
1006	1	F	302	10
1007	1	M	306	10
1008	1	M	306	10
1009	1	F	261	8
1010	1	F	261	8
1011	1	F	273	9
1012	1	F	273	9
1013	1	M	301	10
1014	1	M	301	10
1015	1	M	333	11
1016	1	M	333	11
1017	1	M	266	8
1018	1	M	266	8
1019	1	M	294	9
1020	1	M	294	9
1021	1	M	200	6
1022	1	M	200	6
1023	1	M	260	8
1024	1	M	260	8
1025	1	F	337	11
1026	1	F	337	11
1027	1	M	337	11
1028	1	M	337	11
1029	1	M	299	9
1030	1	M	299	9
1031	1	M	227	7
1032	1	M	227	7
1033	1	F	210	6
1034	1	F	210	6
1035	1	F	241	8
1036	1	F	241	8
1037	1	M	219	7
1038	1	M	219	7
1039	1	M	198	6
1040	1	F	201	6
1041	1	F	201	6
1042	1	M	38	1
1043	1	M	198	6
1044	1	F	130	4
1045	1	F	130	4
1046	1	M	38	1
1047	1	F	82	2
1048	1	F	110	3
1049	1	F	110	3
1050	1	M	264	8
1051	1	M	264	8
1052	1	M	44	1
1053	1	M	44	1
1054	1	F	126	4
1055	1	M	147	4
1056	1	M	147	4
1057	1	M	109	3
1058	1	F	126	4
1059	1	M	109	3
1060	1	M	42	1
1061	1	M	168	5
1062	1	M	42	1
1063	1	M	186	6
1064	1	M	186	6
1065	1	F	243	8
1066	1	F	243	8
1067	1	M	254	8
1068	1	F	206	6
1069	1	F	206	6
1070	1	M	168	5
1071	1	F	279	9
1072	1	M	311	10
1073	1	M	252	8
1074	1	M	252	8
1075	1	F	279	9
1076	1	F	334	11
1077	1	F	334	11
1078	1	F	103	3
1079	1	F	48	1
1080	1	F	48	1
1081	1	F	278	9
1082	1	F	278	9
1083	1	M	59	1
1084	1	M	59	1
1085	1	F	103	3
1086	1	M	168	5
1087	1	M	168	5
1088	1	F	337	11
1089	1	F	337	11
1090	1	M	196	6
1091	1	M	271	9
1092	1	M	271	9
1093	1	F	44	1
1094	1	F	44	1
1095	1	M	322	10
1096	1	M	322	10
1097	1	M	133	4
1098	1	M	196	6
1099	1	M	133	4
1100	1	M	249	8
1101	1	M	249	8
1102	1	M	262	8
1103	1	M	262	8
1104	1	M	333	11
1105	1	M	333	11
1106	1	F	299	9
1107	1	F	299	9
1108	1	F	248	8
1109	1	F	248	8
1110	1	F	96	3
1111	1	F	96	3
1112	1	F	89	2
1113	1	M	77	2
1114	1	M	77	2
1115	1	M	288	9
1116	1	M	288	9
1117	1	F	89	2
1118	1	F	149	4
1119	1	F	149	4
1120	1	F	136	4
1121	1	F	136	4
1122	1	F	159	5
1123	1	F	159	5
1124	1	F	306	10
1125	1	F	306	10
1126	1	M	135	4
1127	1	M	135	4
1128	1	M	329	10
1129	1	M	329	10
1130	1	M	206	6
1131	1	F	129	4
1132	1	F	124	4
1133	1	F	124	4
1134	1	M	60	1
1135	1	M	60	1
1136	1	F	129	4
1137	1	M	266	8
1138	1	M	266	8
1139	1	M	109	3
1140	1	M	109	3
1141	1	F	76	2
1142	1	F	76	2
1143	1	F	91	3
1144	1	F	91	3
1145	1	F	358	11
1146	1	F	201	6
1147	1	F	201	6
1148	1	M	336	11
1149	1	M	336	11
1150	1	F	123	4
1151	1	F	123	4
1152	1	M	242	8
1153	1	M	242	8
1154	1	F	180	5
1155	1	F	180	5
1156	1	M	239	7
1157	1	M	148	4
1158	1	M	148	4
1159	1	M	274	9
1160	1	M	274	9
1161	1	M	226	7
1162	1	M	226	7
1163	1	F	152	5
1164	1	F	152	5
1165	1	M	218	7
1166	1	M	218	7
1167	1	M	62	2
1168	1	M	54	1
1169	1	M	54	1
1170	1	F	164	5
1171	1	F	142	4
1172	1	F	142	4
1173	1	M	41	1
1174	1	M	41	1
1175	1	M	158	5
1176	1	M	158	5
1177	1	M	143	4
1178	1	M	143	4
1179	1	F	261	8
1180	1	F	261	8
1181	1	M	197	6
1182	1	M	197	6
1183	1	F	71	2
1184	1	F	71	2
1185	1	M	178	5
1186	1	M	178	5
1187	1	M	77	2
1188	1	M	77	2
1189	1	M	267	8
1190	1	M	237	7
1191	1	M	237	7
1192	1	M	266	8
1193	1	M	266	8
1194	1	M	119	3
1195	1	M	119	3
1196	1	F	138	4
1197	1	F	138	4
1198	1	M	182	6
1199	1	M	182	6
1200	1	F	38	1
1201	1	F	38	1
1202	1	M	364	11
1203	1	M	364	11
1204	1	M	338	11
1205	1	M	338	11
1206	1	M	282	9
1207	1	M	282	9
1208	1	F	334	11
1209	1	F	334	11
1210	1	M	141	4
1211	1	M	141	4
1212	1	M	196	6
1213	1	M	196	6
1214	1	M	340	11
1215	1	M	340	11
1216	1	M	203	6
1217	1	M	203	6
1218	1	M	137	4
1219	1	M	195	6
1220	1	M	195	6
1221	1	F	353	11
1222	1	F	353	11
1223	1	M	234	7
1224	1	M	234	7
1225	1	F	331	11
1226	1	F	331	11
1227	1	F	150	4
1228	1	F	150	4
1229	1	F	182	6
1230	1	F	182	6
1231	1	F	303	10
1232	1	F	303	10
1233	1	M	226	7
1234	1	M	226	7
1235	1	M	241	8
1236	1	M	241	8
1237	1	F	231	7
1238	1	F	231	7
1239	1	F	220	7
1240	1	F	220	7
1241	1	F	320	10
1242	1	F	320	10
1243	1	F	156	5
1244	1	F	211	7
1245	1	F	211	7
1246	1	F	209	6
1247	1	F	209	6
1248	1	F	117	3
1249	1	F	117	3
1250	1	M	176	5
1251	1	M	176	5
1252	1	F	78	2
1253	1	F	78	2
1254	1	F	58	1
1255	1	F	58	1
1256	1	M	81	2
1257	1	M	81	2
1258	1	F	168	5
1259	1	M	274	9
1260	1	M	274	9
1261	1	F	311	10
1262	1	F	311	10
1263	1	F	62	2
1264	1	F	62	2
1265	1	M	129	4
1266	1	M	96	3
1267	1	M	96	3
1268	1	M	108	3
1269	1	M	108	3
1270	1	M	362	11
1271	1	M	222	7
1272	1	F	311	10
1273	1	F	311	10
1274	1	F	341	11
1275	1	F	341	11
1276	1	M	138	4
1277	1	F	119	3
1278	1	F	119	3
1279	1	M	143	4
1280	1	M	184	6
1281	1	M	184	6
1282	1	M	248	8
1283	1	M	248	8
1284	1	M	171	5
1285	1	M	171	5
1286	1	F	149	4
1287	1	F	149	4
1288	1	M	102	3
1289	1	M	102	3
1290	1	F	191	6
1291	1	F	191	6
1292	1	F	187	6
1293	1	F	187	6
1294	1	F	313	10
1295	1	F	313	10
1296	1	F	81	2
1297	1	F	81	2
1298	1	M	287	9
1299	1	M	287	9
1300	1	M	73	2
1301	1	M	73	2
1302	1	M	76	2
1303	1	M	76	2
1304	1	M	179	5
1305	1	M	179	5
1306	1	M	231	7
1307	1	M	231	7
1308	1	F	216	7
1309	1	F	216	7
1310	1	M	305	10
1311	1	M	305	10
1312	1	M	161	5
1313	1	M	161	5
1314	1	F	202	6
1315	1	F	202	6
1316	1	F	171	5
1317	1	F	171	5
1318	1	M	339	11
1319	1	M	339	11
1320	1	M	271	9
1321	1	M	271	9
1322	1	M	228	7
1323	1	M	228	7
1324	1	F	265	8
1325	1	F	265	8
1326	1	F	165	5
1327	1	F	165	5
1328	1	F	271	9
1329	1	F	271	9
1330	1	F	192	6
1331	1	F	192	6
1332	1	F	247	8
1333	1	F	247	8
1334	1	F	42	1
1335	1	F	42	1
1336	1	M	79	2
1337	1	M	79	2
1338	1	M	238	7
1339	1	F	137	4
1340	1	F	137	4
1341	1	M	199	6
1342	1	M	199	6
1343	1	F	131	4
1344	1	F	131	4
1345	1	M	34	1
1346	1	M	34	1
1347	1	M	98	3
1348	1	M	98	3
1349	1	F	282	9
1350	1	F	282	9
1351	1	M	248	8
1352	1	M	248	8
1353	1	M	171	5
1354	1	M	171	5
1355	1	M	338	11
1356	1	M	338	11
1357	1	M	170	5
1358	1	M	170	5
1359	1	F	103	3
1360	1	F	103	3
1361	1	M	80	2
1362	1	M	80	2
1363	1	M	263	8
1364	1	M	263	8
1365	1	M	145	4
1366	1	M	145	4
1367	1	M	25	0
1368	1	M	25	0
1369	1	F	152	5
1370	1	F	152	5
1371	1	F	143	4
1372	1	F	143	4
1373	1	M	32	1
1374	1	M	32	1
1375	1	M	322	10
1376	1	M	322	10
1377	1	F	196	6
1378	1	F	196	6
1379	1	M	307	10
1380	1	M	307	10
1381	1	F	260	8
1382	1	F	260	8
1383	1	M	235	7
1384	1	M	235	7
1385	1	M	236	7
1386	1	M	236	7
1387	1	M	6	0
1388	1	M	76	2
1389	1	M	76	2
1390	1	M	132	4
1391	1	M	132	4
1392	1	M	2	0
1393	1	M	118	3
1394	1	M	118	3
1395	1	M	177	5
1396	1	M	177	5
1397	1	F	39	1
1398	1	F	39	1
1399	1	F	288	9
1400	1	F	288	9
1401	1	F	117	3
1402	1	F	117	3
1403	1	F	2	0
1404	1	M	334	11
1405	1	M	334	11
1406	1	M	164	5
1407	1	M	164	5
1408	1	M	244	8
1409	1	M	244	8
1410	1	F	156	5
1411	1	F	156	5
1412	1	F	289	9
1413	1	F	289	9
1414	1	F	244	8
1415	1	F	244	8
1416	1	M	0	0
1417	1	F	363	11
1418	1	F	363	11
1419	1	M	261	8
1420	1	M	261	8
1421	1	M	142	4
1422	1	M	142	4
1423	1	M	229	7
1424	1	M	229	7
1425	1	F	3	0
1426	1	F	3	0
1427	1	M	342	11
1428	1	M	342	11
1429	1	M	179	5
1430	1	M	179	5
1431	1	M	0	0
1432	1	M	0	0
1433	1	F	245	8
1434	1	F	245	8
1435	1	F	241	8
1436	1	F	241	8
1437	1	M	60	1
1438	1	M	60	1
1439	1	F	10	0
1440	1	F	10	0
1441	1	M	274	9
1442	1	M	274	9
1443	1	F	51	1
1444	1	F	51	1
1445	1	F	316	10
1446	1	F	316	10
1447	1	M	185	6
1448	1	M	216	7
1449	1	M	216	7
1450	1	M	293	9
1451	1	M	293	9
1452	1	M	189	6
1453	1	M	189	6
1454	1	M	117	3
1455	1	M	117	3
1456	1	F	72	2
1457	1	F	72	2
1458	1	M	138	4
1459	1	M	138	4
1460	1	F	279	9
1461	1	F	279	9
1462	1	M	338	11
1463	1	M	338	11
1464	1	F	158	5
1465	1	F	158	5
1466	1	F	270	8
1467	1	F	270	8
1468	1	M	124	4
1469	1	M	124	4
1470	1	F	58	1
1471	1	F	58	1
1472	1	M	328	10
1473	1	M	328	10
1474	1	F	108	3
1475	1	F	108	3
1476	1	M	250	8
1477	1	M	250	8
1478	1	M	199	6
1479	1	M	199	6
1480	1	M	347	11
1481	1	M	347	11
1482	1	F	153	5
1483	1	F	153	5
1484	1	M	36	1
1485	1	M	36	1
1486	1	M	70	2
1487	1	M	70	2
1488	1	M	82	2
1489	1	M	82	2
1490	1	M	37	1
1491	1	M	37	1
1492	1	F	38	1
1493	1	F	38	1
1494	1	F	338	11
1495	1	F	338	11
1496	1	F	172	5
1497	1	F	172	5
1498	1	F	203	6
1499	1	F	203	6
1500	1	M	158	5
1501	1	M	158	5
1502	1	M	128	4
1503	1	F	318	10
1504	1	F	318	10
1505	1	F	195	6
1506	1	F	195	6
1507	1	F	168	5
1508	1	F	168	5
1509	1	M	148	4
1510	1	M	148	4
1511	1	M	238	7
1512	1	M	238	7
1513	1	F	223	7
1514	1	F	223	7
1515	1	M	157	5
1516	1	M	157	5
1517	1	M	202	6
1518	1	M	202	6
1519	1	F	3	0
1520	1	F	3	0
1521	1	F	51	1
1522	1	F	51	1
1523	1	M	46	1
1524	1	M	46	1
1525	1	F	327	10
1526	1	F	327	10
1527	1	F	236	7
1528	1	F	236	7
1529	1	M	177	5
1530	1	M	177	5
1531	1	M	355	11
1532	1	M	355	11
1533	1	M	273	9
1534	1	M	273	9
1535	1	M	176	5
1536	1	M	176	5
1537	1	F	64	2
1538	1	F	64	2
1539	1	F	271	9
1540	1	F	271	9
1541	1	M	223	7
1542	1	M	223	7
1543	1	M	269	8
1544	1	M	269	8
1545	1	F	199	6
1546	1	F	199	6
1547	1	F	150	4
1548	1	F	150	4
1549	1	M	179	5
1550	1	M	179	5
1551	1	M	256	8
1552	1	M	256	8
1553	1	M	2	0
1554	1	M	2	0
1555	1	M	230	7
1556	1	M	230	7
1557	1	F	261	8
1558	1	F	261	8
1559	1	M	97	3
1560	1	M	97	3
1561	1	M	57	1
1562	1	M	57	1
1563	1	F	357	11
1564	1	F	357	11
1565	1	F	231	7
1566	1	F	231	7
1567	1	F	129	4
1568	1	F	286	9
1569	1	F	286	9
1570	1	M	145	4
1571	1	M	145	4
1572	1	F	289	9
1573	1	M	316	10
1574	1	F	324	10
1575	1	F	238	7
1576	1	F	276	9
1577	1	F	159	5
1578	1	F	362	11
1579	1	M	267	8
1580	1	M	301	10
1581	1	M	301	10
1582	1	M	254	8
1583	1	M	243	8
1584	1	M	208	6
1585	1	F	296	9
1586	1	F	308	10
1587	1	M	327	10
1588	1	M	348	11
1589	1	M	289	9
1590	1	F	194	6
1591	1	M	176	5
1592	1	F	307	10
1593	1	M	188	6
1594	1	F	217	7
1595	1	M	219	7
1596	1	M	7	0
1597	1	M	38	1
1598	1	F	180	5
1599	1	M	277	9
1600	1	M	364	11
1601	1	F	80	2
1602	1	M	288	9
1603	1	M	24	0
1604	1	M	330	10
1605	1	F	360	11
1606	1	F	218	7
1607	1	M	340	11
1608	1	F	213	7
1609	1	F	183	6
1610	1	M	155	5
1611	1	M	305	10
1612	1	F	263	8
1613	1	F	183	6
1614	1	F	348	11
1615	1	M	16	0
1616	1	M	265	8
1617	1	M	360	11
1618	1	M	63	2
1619	1	M	310	10
1620	1	M	281	9
1621	1	F	190	6
1622	1	F	39	1
1623	1	F	348	11
1624	1	F	348	11
1625	1	M	228	7
1626	1	M	128	4
1627	1	M	194	6
1628	1	M	201	6
1629	1	M	309	10
1630	1	F	269	8
1631	1	M	28	0
1632	1	M	28	0
1633	1	M	241	8
1634	1	F	274	9
1635	1	M	288	9
1636	1	M	121	4
1637	1	F	214	7
1638	1	M	185	6
1639	1	M	154	5
1640	1	M	210	6
1641	1	F	163	5
1642	1	M	288	9
1643	1	M	219	7
1644	1	M	186	6
1645	1	F	169	5
1646	1	M	175	5
1647	1	M	231	7
1648	1	F	271	9
1649	1	F	248	8
1650	1	M	84	2
1651	1	M	341	11
1652	1	F	244	8
1653	1	M	245	8
1654	1	F	303	10
1655	1	M	364	11
1656	1	F	66	2
1657	1	M	269	8
1658	1	F	268	8
1659	1	M	281	9
1660	1	F	42	1
1661	1	F	132	4
1662	1	F	286	9
1663	1	F	222	7
1664	1	F	352	11
1665	1	M	329	10
1666	1	F	178	5
1667	1	M	27	0
1668	1	F	132	4
1669	1	M	212	7
1670	1	M	151	5
1671	1	F	306	10
1672	1	M	214	7
1673	1	M	307	10
1674	1	M	160	5
1675	1	M	40	1
1676	1	F	101	3
1677	1	M	223	7
1678	1	F	224	7
1679	1	M	286	9
1680	1	F	196	6
1681	1	M	241	8
1682	1	M	260	8
1683	1	M	262	8
1684	1	M	263	8
1685	1	M	53	1
1686	1	M	337	11
1687	1	F	280	9
1688	1	M	61	2
1689	1	F	245	8
1690	1	F	154	5
1691	1	M	109	3
1692	1	M	99	3
1693	1	F	339	11
1694	1	F	158	5
1695	1	F	132	4
1696	1	M	216	7
1697	1	F	176	5
1698	1	M	106	3
1699	1	M	238	7
1700	1	M	243	8
1701	1	M	139	4
1702	1	M	217	7
1703	1	F	267	8
1704	1	F	190	6
1705	1	F	273	9
1706	1	F	231	7
1707	1	M	304	10
1708	1	F	244	8
1709	1	M	185	6
1710	1	M	233	7
1711	1	M	340	11
1712	1	F	188	6
1713	1	M	262	8
1714	1	F	342	11
1715	1	M	246	8
1716	1	F	110	3
1717	1	F	90	2
1718	1	M	359	11
1719	1	F	232	7
1720	1	F	20	0
1721	1	F	116	3
1722	1	M	326	10
1723	1	M	175	5
1724	1	M	211	7
1725	1	F	334	11
1726	1	M	303	10
1727	1	M	0	0
1728	1	F	241	8
1729	1	F	157	5
1730	1	F	287	9
1731	1	F	280	9
1732	1	F	100	3
1733	1	F	145	4
1734	1	M	194	6
1735	1	F	315	10
1736	1	M	134	4
1737	1	F	310	10
1738	1	F	201	6
1739	1	F	263	8
1740	1	F	301	10
1741	1	M	266	8
1742	1	F	55	1
1743	1	M	27	0
1744	1	F	180	5
1745	1	M	91	3
1746	1	M	153	5
1747	1	M	153	5
1748	1	M	283	9
1749	1	M	307	10
1750	1	F	287	9
1751	1	F	317	10
1752	1	F	309	10
1753	1	F	310	10
1754	1	M	38	1
1755	1	F	283	9
1756	1	M	206	6
1757	1	F	344	11
1758	1	F	275	9
1759	1	M	266	8
1760	1	M	252	8
1761	1	F	210	6
1762	1	F	232	7
1763	1	M	288	9
1764	1	M	289	9
1765	1	F	35	1
1766	1	F	310	10
1767	1	F	179	5
1768	1	M	195	6
1769	1	M	229	7
1770	1	M	273	9
1771	1	M	224	7
1772	1	F	195	6
1773	1	M	335	11
1774	1	F	324	10
1775	1	M	137	4
1776	1	M	168	5
1777	1	F	230	7
1778	1	F	109	3
1779	1	M	170	5
1780	1	M	318	10
1781	1	F	234	7
1782	1	F	143	4
1783	1	F	176	5
1784	1	M	178	5
1785	1	F	238	7
1786	1	F	247	8
1787	1	M	193	6
1788	1	F	343	11
1789	1	F	193	6
1790	1	M	300	9
1791	1	M	300	9
1792	1	M	303	10
1793	1	F	141	4
1794	1	M	296	9
1795	1	M	22	0
1796	1	F	22	0
1797	1	M	234	7
1798	1	M	149	4
1799	1	M	80	2
1800	1	M	221	7
1801	1	M	190	6
1802	1	M	349	11
1803	1	M	112	3
1804	1	F	222	7
1805	1	M	12	0
1806	1	F	199	6
1807	1	M	261	8
1808	1	F	145	4
1809	1	M	110	3
1810	1	F	276	9
1811	1	F	276	9
1812	1	M	24	0
1813	1	F	208	6
1814	1	M	117	3
1815	1	M	29	0
1816	1	M	335	11
1817	1	M	31	1
1818	1	M	346	11
1819	1	M	32	1
1820	1	M	157	5
1821	1	M	311	10
1822	1	M	311	10
1823	1	F	254	8
1824	1	F	39	1
1825	1	F	192	6
1826	1	F	230	7
1827	1	M	233	7
1828	1	F	85	2
1829	1	F	106	3
1830	1	F	268	8
1831	1	M	252	8
1832	1	M	111	3
1833	1	M	192	6
1834	1	F	254	8
1835	1	M	165	5
1836	1	M	134	4
1837	1	M	178	5
1838	1	M	262	8
1839	1	M	20	0
1840	1	M	282	9
1841	1	F	347	11
1842	1	M	27	0
1843	1	M	303	10
1844	1	F	152	5
1845	1	M	278	9
1846	1	M	321	10
1847	1	F	250	8
1848	1	F	221	7
1849	1	F	240	7
1850	1	F	145	4
1851	1	M	228	7
1852	1	F	344	11
1853	1	M	260	8
1854	1	M	302	10
1855	1	M	175	5
1856	1	F	299	9
1857	1	M	281	9
1858	1	F	212	7
1859	1	M	192	6
1860	1	M	72	2
1861	1	M	72	2
1862	1	M	277	9
1863	1	M	162	5
1864	1	M	250	8
1865	1	F	205	6
1866	1	F	231	7
1867	1	M	344	11
1868	1	F	214	7
1869	1	M	297	9
1870	1	F	68	2
1871	1	M	263	8
1872	1	M	265	8
1873	1	F	145	4
1874	1	F	210	6
1875	1	F	334	11
1876	1	M	64	2
1877	1	F	222	7
1878	1	M	308	10
1879	1	F	125	4
1880	1	M	189	6
1881	1	M	305	10
1882	1	M	162	5
1883	1	F	164	5
1884	1	F	197	6
1885	1	M	167	5
1886	1	F	199	6
1887	1	F	262	8
1888	1	F	171	5
1889	1	M	294	9
1890	1	M	202	6
1891	1	M	327	10
1892	1	M	175	5
1893	1	F	115	3
1894	1	M	291	9
1895	1	F	62	2
1896	1	M	187	6
1897	1	F	127	4
1898	1	F	280	9
1899	1	M	252	8
1900	1	M	78	2
1901	1	F	295	9
1902	1	M	298	9
1903	1	M	205	6
1904	1	M	140	4
1905	1	M	234	7
1906	1	M	219	7
1907	1	M	177	5
1908	1	F	270	8
1909	1	M	271	9
1910	1	M	175	5
1911	1	F	163	5
1912	1	M	42	1
1913	1	F	44	1
1914	1	M	333	11
1915	1	M	174	5
1916	1	M	179	5
1917	1	F	301	10
1918	1	M	244	8
1919	1	M	216	7
1920	1	M	66	2
1921	1	M	341	11
1922	1	M	221	7
1923	1	M	222	7
1924	1	M	254	8
1925	1	M	227	7
1926	1	M	139	4
1927	1	M	205	6
1928	1	M	346	11
1929	1	F	202	6
1930	1	M	203	6
1931	1	M	115	3
1932	1	M	239	7
1933	1	F	272	9
1934	1	M	274	9
1935	1	F	157	5
1936	1	M	219	7
1937	1	M	286	9
1938	1	M	288	9
1939	1	F	319	10
1940	1	F	219	7
1941	1	M	112	3
1942	1	M	173	5
1943	1	F	267	8
1944	1	M	248	8
1945	1	M	364	11
1946	1	M	154	5
1947	1	F	162	5
1948	1	M	346	11
1949	1	F	43	1
1950	1	F	251	8
1951	1	M	288	9
1952	1	M	165	5
1953	1	F	77	2
1954	1	F	212	7
1955	1	M	141	4
1956	1	M	22	0
1957	1	M	300	9
1958	1	M	318	10
1959	1	M	302	10
1960	1	M	337	11
1961	1	M	255	8
1962	1	F	140	4
1963	1	M	174	5
1964	1	M	266	8
1965	1	F	126	4
1966	1	M	280	9
1967	1	F	9	0
1968	1	M	299	9
1969	1	M	48	1
1970	1	M	128	4
1971	1	M	261	8
1972	1	M	261	8
1973	1	F	149	4
1974	1	M	265	8
1975	1	M	186	6
1976	1	M	218	7
1977	1	F	267	8
1978	1	F	191	6
1979	1	F	195	6
1980	1	F	16	0
1981	1	M	234	7
1982	1	M	179	5
1983	1	M	89	2
1984	1	M	58	1
1985	1	F	212	7
1986	1	F	184	6
1987	1	F	185	6
1988	1	F	124	4
1989	1	M	228	7
1990	1	M	228	7
1991	1	F	77	2
1992	1	M	322	10
1993	1	F	171	5
1994	1	F	235	7
1995	1	M	206	6
1996	1	F	209	6
1997	1	M	273	9
1998	1	M	275	9
[truncated: 2,934 more rows]
